# Supplementary material for: Renal and Inflammation Markers—Renalase, Cystatin C, and NGAL Levels in Asymptomatic and Symptomatic SARS-CoV-2 Infection in a One-Month Follow-Up Study
Source: Diagnostics (Basel). 2022 Jan 4;12(1):108. doi: 10.3390/diagnostics12010108 (PMC8774569; doi:10.3390/diagnostics12010108)
Supplement: Supplementary file 1 [file diagnostics-12-00108-s001.zip]

Archive with 1 entries (1 files):
- diagnostics-1524501-supplementary.tif
